# Supplementary material for: Research into the biological differences and targets in lung cancer patients with diverse immunotherapy responses
Source: Front Immunol. 2022 Sep 16;13:1014333. doi: 10.3389/fimmu.2022.1014333 (PMC9523410; doi:10.3389/fimmu.2022.1014333)
Supplement: Supplementary file 4 [file Table_1.xlsx]

## Sheet: Table S1
Table S1. Baseline information of the patients in TCGA-NSCLC
Features		Numbers	Percentage
Gender	Female	411	0.401
	Male	615	0.599
Age	<=65	431	0.42
	>65	567	0.553
	Unknown	28	0.027
Stage	Stage I	524	0.511
	Stage II	287	0.279
	Stage III	170	0.166
	Stage IV	33	0.032
	Unknown	12	0.012
T-stage	T1	286	0.279
	T2	576	0.561
	T3	118	0.115
	T4	43	0.042
	Unknown	3	0.003
N-stage	N0	655	0.638
	N1	231	0.225
	N2	115	0.112
	N3	7	0.007
	Unknown	18	0.018
M-stage	M0	767	0.748
	M1	32	0.031
	Unknown	227	0.221

## Sheet: Table S2
Table S2. Baseline information of the patients in GSE30219
Features		Numbers	Percentage
Gender	Female	38	0.146
	Male	222	0.844
Age	<=65	170	0.654
	>65	90	0.346
T-stage	T1	162	0.623
	T2	54	0.208
	T3	25	0.096
	T4	16	0.062
	Unknown	3	0.012
N-stage	N0	186	0.715
	N1	45	0.173
	N2	23	0.088
	N3	3	0.012
	Unknown	3	0.012
M-stage	M0	256	0.985
	M1	4	0.015

## Sheet: Table S3
Table S3. Baseline information of the patients in GSE37745
Features		Numbers	Percentage
Gender	Female	89	0.454
	Male	107	0.546
Age	<=65	102	0.052
	>65	94	0.048
Stage	Stage I	130	0.663
	Stage II	35	0.179
	Stage III	27	0.138
	Stage IV	4	0.02

## Sheet: Table S4
Table S4. Baseline information of the patients in GSE50081
Features		Numbers	Percentage
Gender	Female	83	0.459
	Male	98	0.541
Age	<=65	59	0.326
	>65	122	0.674
Stage	Stage I	127	0.702
	Stage II	54	0.298
T-stage	T1	57	0.315
	T2	122	0.674
	T3	2	0.011
N-stage	N0	129	0.713
	N1	52	0.287
M-stage	M0	181	1
